# Supplementary material for: Chlamylipo, a Chlamydomonas-in-liposome microswimmer: Self-propelled swimming and associated lipid membrane flow
Source: Biophys Physicobiol. 2026 May 26;23(2):e230019. doi: 10.2142/biophysico.bppb-v23.0019 (PMC13333194; doi:10.2142/biophysico.bppb-v23.0019)
Supplement: Supplementary file 2 — Supplementary Materials [file 23_e230019_2.zip]

Archive with 13 entries (13 files):
- Movie_S13.mp4
- Movie_S1.mp4
- Movie_S2.mp4
- Movie_S3.mp4
- Movie_S4.avi
- Movie_S5.mp4
- Movie_S6.mp4
- Movie_S7.mp4
- Movie_S8.mp4
- Movie_S9.mp4
- Movie_S10.mp4
- Movie_S11.mp4
- Movie_S12.mp4
